# Supplementary material for: Mapping the CgrA regulon of Rhodospirillum centenum reveals a hierarchal network controlling Gram-negative cyst development
Source: BMC Genomics. 2015 Dec 16;16:1066. doi: 10.1186/s12864-015-2248-z (PMC4681086; doi:10.1186/s12864-015-2248-z)
Supplement: Additional file 3: — Table S3. A table that compares the wild type-ΔCgrA RNA-seq results from this study with similar RNA –seq results of wild type cells as they transition from vegetative to cyst forms as obtained by Dong and Bauer [26]. (XLSX 157 kb) [file 12864_2015_2248_MOESM3_ESM.xlsx]

## Sheet: LOG FOLD 1.5
Table S3. Changes in gene expresion in the cGRA deletion strain at 24 hours relative to temporal changes in gene expression by wild tye cells undergoing encystment.
gene		DCgrA D1	WT D1	WT D2	WT D3	Table S3. Comparison of RNA-seq changes in the cgrA deltion strain at 24 hours with temporal changes in expresion exhbited by wild type cells undergoing encystment at 24, 48, 72 and 96 hours	GENE FUNCTION	kegg
RC1_0011		1.44521		-1.85271	-1.9015	-2.08887	hypothetical protein
RC1_0019						1.79865	hypothetical protein
RC1_0020						3.05322	hypothetical protein
RC1_0021		-2.99588				2.95815	hypothetical protein
RC1_0022		-2.78927				2.11749	hypothetical protein
RC1_0024		-2.03622	2.25466	3.53257	2.23636	2.35727	ABC transporter ATP-binding protein
RC1_0025		-2.16317	1.6309	2.95542	1.60886	2.00822	GNAT family acetyltransferase
RC1_0026		-3.33394	2.94096	4.39643	2.92421	2.58263	phosphodiesterase	Folate biosynthesis
RC1_0028				-1.74792			glucose/sorbosone dehydrogenase
RC1_0031				2.15532			tRNA
RC1_0033		-4.3855					hypothetical protein
RC1_0034		-3.35299					hypothetical protein
RC1_0069	u35					-1.53378	peptidase U37
RC1_0088						-2.30177	hypothetical protein
RC1_0089						-2.30177	phage tail protein
RC1_0093		-1.4638					phage protein Gp37
RC1_0094		-1.36191					hypothetical protein
RC1_0119	pdhA				2.25818	2.90338	pyruvate dehydrogenase E1 component subunit alpha	Citrate cycle (TCA cycle)
RC1_0120	pdhB				2.09335	2.77076		Citrate cycle (TCA cycle)
RC1_0121	pdhC				2.11295	2.76054		Citrate cycle (TCA cycle)
RC1_0122	pdhD				2.12779	2.52752		Citrate cycle (TCA cycle)
RC1_0127						-1.61254	tRNA-dihydrouridine synthase B
RC1_0128	ntrB					-1.61254	Nitrogen regulation protein NtrB
RC1_0129	ntrC					-2.12055	Nitrogen assimilation regulatory protein NtrC	GlnL-GlnG (nitrogen regulation) two-component regulatory system, organism-specific biosystem
RC1_0136	hflX					-1.71767	GTP-binding protein hflX
RC1_0137	purU			-1.69031	-1.5421	-3.06862	formyltetrahydrofolate deformylase	Glyoxylate and dicarboxylate metabolism, One carbon pool by folate
RC1_0139	ydfG					-1.64507	NADP-dependent L-serine
RC1_0145						-1.56148	transcriptional regulator, MarR family protein
RC1_0149		-2.39664		1.55455	1.74835		AMP-dependent synthetase and ligase
RC1_0154	rrmJ					-1.64462	ribosomal RNA large subunit methyltransferase J
RC1_0155	guaB					-1.67526	inosine-5'-monophosphate dehydrogenase	Purine metabolism
RC1_0156						-1.59781	tRNA and rRNA cytosine-C5-methylase
RC1_0163		1.33965					hypothetical protein
RC1_0165	zraR				-1.54003	-2.07033	transcriptional regulatory protein ZraR
RC1_0166						-1.51885	hypothetical protein
RC1_0172	manC					1.66457	mannose-1-phosphate guanylyltransferase
RC1_0174				-1.50749			hypothetical protein
RC1_0185	fliL				1.51102
RC1_0187,					1.64418
RC1_0186	fliM				1.64418
RC1_0188	flaA				2.05971		flagellin protein FlaA RC1_0188
RC1_0196	flgC				1.88754	1.74435	flagellar basal-body rod protein FlgC
RC1_0197	flgB				1.63799		flagellar basal-body rod protein FlgB
RC1_0205	flaB				1.88872		flagellin protein FlaB
RC1_0209	ctrA					1.98902	cell cycle transcriptional regulator
RC1_0215				-2.50238	-3.30532		tetratricopeptide TPR_2 (cell wall/envelope/membrane biosynthesis)
RC1_0227					1.94872	2.98521	class II aldolase	Aldolase B also known as fructose-bisphosphate aldolase B or liver-type aldolase is one of three isoenzymes (A, B, and C) of the class I fructose 1,6-bisphosphate aldolase enzyme (EC 4.1.2.13), and plays a key role in both glycolysis and gluconeogenesis.
RC1_0229		-2.49189					hypothetical protein
RC1_0243					1.95759	1.98854	polysaccharide pyruvyl transferase superfamily
RC1_0251						-1.94231	sugar ABC transporter permease
RC1_0252	cpdB				-1.57938	-2.36827	nucleoside 2-deoxyribosyltransferase, 2',3'-cyclic-nucleotide 2'-phosphodiesterase	Purine metabolism
RC1_0253					-1.57938	-2.36827	nucleoside 2-deoxyribosyltransferase
RC1_0258						1.58311	hypothetical protein
RC1_0259						1.58311	MaoC-like dehydratase
RC1_0263				1.95836	2.03736	3.10912	hypothetical protein
RC1_0264						-1.66564	Serine carboxypeptidase, putative
RC1_0269	adhC				1.62744	1.55906	alcohol dehydrogenase class III
RC1_0276		1.32966		-1.76596	-1.58093		hydrolase, alpha
RC1_0278		-3.29166			1.51479	1.70078	TonB-dependent receptor
RC1_0280				2.40634	1.959	2.10889	HlyD family secretion protein
RC1_0282	bchJ					-1.52637
RC1_0289	glpQ			-2.04721	-1.98356		glycerophosphoryl diester phosphodiesterase
RC1_0296		-2.03465	1.83535	2.788	3.44207	3.64625	hypothetical protein
RC1_0298				-1.76452	-2.44635	-2.57772	hypothetical protein
RC1_0299	acvB			-1.81292	-1.83646		virulence protein
RC1_0301	rpFG					-1.61517	response regulator R PFG
RC1_0306					1.64773		TonB dependent receptor
RC1_0310				-1.64693	-1.58144	-2.15446	succinyl-CoA transferase	Pyruvate metabolism
RC1_0327					-1.5216		methyl-accepting chemotaxis protein
RC1_0330					2.50586	2.84479	hypothetical protein
RC1_0331						2.13833	iron uptake protein
RC1_0332						2.13833	hypothetical protein
RC1_0333	fepA				3.19984	3.47943	outer membrane receptor FepA
RC1_0334			2.11179	1.96998	2.72576	4.28822	hypothetical protein
RC1_0355	fixJ					1.89864	transcriptional regulatory protein FixJ
RC1_0373	ID=id7			2.20125		1.71008	5S ribosomal RNA
RC1_0378					1.59834	2.31775	acyl-CoA dehydrogenase	Fatty acid metabolism
RC1_0387		-7.32811	3.83844	3.53413	3.8218	2.65525	lipoprotein
RC1_0388		-5.8482	3.38325	3.59864	3.24621		hypothetical protein
RC1_0389		-2.38165					hypothetical protein
RC1_0393	alkB			1.6771	1.83981	2.12462	alkane 1-monooxygenase	Fatty acid metabolism
RC1_0394						1.65115	2-hydroxychromene-2-carboxylate isomerase
RC1_0395	csgA			1.53597	1.88867	2.11079	C-factor protein	CsgA, an extracellular protein essential for Myxococcus xanthus development.
RC1_0396		-5.76675	3.46799	5.36516	5.97488	4.96346	chitinase class II protein
RC1_0397				1.98443	2.36712	3.00666	acetyl-CoA acetyltransferase
RC1_0401	ivd2				1.90857	1.80245	isovaleryl-CoA dehydrogenase
RC1_0402						-2.05456	TonB dependent receptor
RC1_0403		-4.63442	4.82592	5.08438	5.02641	3.28022	TonB dependent receptor
RC1_0406	ID=id9			2.45546			tRNA
RC1_0409						1.94251	hypothetical protein
RC1_0410						1.91763	hypothetical protein
RC1_0416	cioB					1.74725	ubiquinol oxidase subunit II
RC1_0417					1.76178		sterol carrier family protein
RC1_0422						-1.61461	RNA pseudouridine synthase
RC1_0423						-1.61461	camphor resistance protein CrcB
RC1_0424						-1.61461	hypothetical protein
RC1_0443						-1.5496	AsnC family transcriptional regulator
RC1_0444		-3.70565	2.28266	4.78943	5.98163	4.86803	hypothetical protein
RC1_0446				1.86418			GTP-binding protein GTP1
RC1_0455	napF					2.48551	ferredoxin-type protein Na PF
RC1_0456	napD					2.48551	NapD protein
RC1_0457	napA					2.48551	nitrate reductase catalytic subunit	Nitrogen metabolism
RC1_0463						-2.40029	tonB-dependent outer membrane receptor
RC1_0467						1.86968	NAD-binding flavodoxin
RC1_0469						3.24017	hypothetical protein
RC1_0473						1.90129
RC1_0496						3.15459	hypothetical protein
RC1_0497			1.97328	2.11541	2.61198	5.52898	hypothetical protein
RC1_0498			1.97328	2.11541	2.61198	5.52898	hypothetical protein
RC1_0499					1.61357	2.04747	hypothetical protein
RC1_0500	,chvl					1.51928	transcriptional regulatory protein ChvI
RC1_0501						1.51928
RC1_0502	nhaP					-1.9607	Na+/H+ antiporter NhaP
RC1_0503	uspA					1.57236	universal stress family protein
RC1_0504						2.68649	hypothetical protein
RC1_0517					-1.55733		glycosyl transferase family protein
RC1_0518	wsp				-1.61707		wsp; surface protein
RC1_0521						-1.56405	hypothetical protein
RC1_0522						-1.95327	hypothetical protein
RC1_0526	galE	-1.65928	1.54985			1.86675	UDP-glucose 4-epimerase
RC1_0527	rfbE	-2.26917	1.69387		1.51481	1.98865	CDP-paratose 2-epimerase
RC1_0528						1.77659	oxidoreductase
RC1_0529						1.77659	glycoside hydrolase family protein
RC1_0530						1.62637	hypothetical protein
RC1_0531						1.72925	hypothetical protein
RC1_0532						1.72925	hypothetical protein
RC1_0534						1.59466	acyl-CoA dehydrogenase
RC1_0535						1.59872	hypothetical protein
RC1_0537						1.94096	hypothetical protein
RC1_0538						-1.97093	glycosyl transferase family protein
RC1_0547					1.64304	2.0403	peroxisomal bifunctional enzyme	Carbon metabolism
RC1_0548						1.83119	oxidoreductase, zinc-binding dehydrogenase family
RC1_0549					1.76473	2.16513	oxidoreductase, short chain dehydrogenase
RC1_0550				2.06542	2.54302	2.88905	oxidoreductase, short chain dehydrogenase
RC1_0551	fadE36			1.61231	1.98095	2.16375	aminoglycoside phosphotransferase
RC1_0557		-1.77643					ornithine aminotransferase
RC1_0558					-1.92089		amidinotransferase
RC1_0572				-1.70148	-2.43692	-3.02648	hypothetical protein
RC1_0574	cstA			-1.54119	-1.95044	-2.83287	Carbon starvation protein CstA
RC1_0579						-1.52543	hypothetical protein
RC1_0580						-2.12579	TonB-dependent receptor
RC1_0584	pdxH					-1.57998	pyridoxamine 5'-phosphate oxidase
RC1_0585						-1.8081	cation efflux family protei
RC1_0588						3.74618	PRC1_-barrel domain-containing protein
RC1_0589	cobW					1.58938	cobW; cobalamin synthesis protein CobW
RC1_0600						1.81266	hypothetical protein
RC1_0603	recN					-1.73672
RC1_0605	lpxC		-1.62917	-2.01607	-1.91846	-1.86608	UDP-3-O-[3-hydroxymyristoyl] N-acetylglucosamine deacetylase	Lipopolysaccharide biosynthesis
RC1_0610	murB,					-1.82061	UDP-N-acetylenolpyruvoylglucosamine reductase
RC1_0612	murC					-1.82061	UDP-N-acetylmuramate--L-alanine ligase
RC1_0613	murG					-1.85368	undecaprenyldiphospho-muramoylpentapeptide beta-N-acetylglucosaminyltransferase
RC1_0614	ftsW,					-1.85368	cell division protein FtsW;
RC1_0615	murD,					-1.85368	UDP-N-acetylmuramoyl-L-alanyl-D-glutamate synthetase
RC1_0616	mraY				-1.60922	-2.06527	phospho-N-acetylmuramoyl-pentapeptide-transferase	Peptidoglycan biosynthesis
RC1_0617	murF					-1.58875	UDP-N-acetylmuramoyl-tripeptide--D-alanyl-D-alanine ligase
RC1_0618	murE					-1.74779	UDP-N-acetylmuramoylalanyl-D-glutamate--2,6-diaminopimelate ligase
RC1_0627				-2.12073	-3.07048	-3.31317	acetyltransferase, GNAT family
RC1_0629		1.64275					sulfide oxidase subunit YedY
RC1_0630						2.27375	hypothetical protein
RC1_0631						2.27375	hypothetical protein
RC1_0632		-3.29529					hypothetical protein
RC1_0633					-2.09706	-2.62566	sensor histidine kinase
RC1_0638						1.88642	hypothetical protein
RC1_0645						-1.66582
RC1_0646				-1.6994	-1.62633	-2.18879	hypothetical protein
RC1_0647	lig	1.4743					ATP dependent DNA ligase domain protein
RC1_0659						1.79639	hydrolase, carbon-nitrogen family
RC1_0660					1.88739	2.05005	transcriptional regulator, MarR family protein
RC1_0667			-1.51218	-2.05041	-2.14371	-3.02455	hypothetical protein
RC1_0679			-1.56852	-2.60937	-2.73247	-3.78038	hypothetical protein
RC1_0680	tonB			-1.77923	-2.72453	-3.92063	protein TonB
RC1_0681	exbB			-1.67843	-2.57769	-3.71445	biopolymer transport ExbB protein
RC1_0682	exbD			-1.77117	-2.65716	-3.79479	biopolymer transport ExbD protein
RC1_0683	exbD1			-1.66213	-2.27698	-3.06807	biopolymer transport exbD1 protein
RC1_0684				-1.65128	-2.28233	-3.38738	hypothetical protein
RC1_0686						-1.58183	two-component transcriptional regulator;two-component system, OmpR family, response regulator
RC1_0688						-1.58183	sensor histidine kinase
RC1_0691	ID=id14			2.18945			tRNA
RC1_0692	ID=id15		1.80319	2.70195	2.07133		tRNA
RC1_0693	tuf			1.67265			elongation factor Tu
RC1_0700	rplL			1.61395	1.66686		50S ribosomal protein L7
RC1_0706	rpsL			1.64504			30S ribosomal protein S12
RC1_0707	rpsG			2.11111			30S ribosomal protein S7
RC1_0709	tuf			1.54003			elongation factor Tu
RC1_0734	rpsK			1.56016			30S ribosomal protein S11;
RC1_0738		-2.70468	2.46815	2.28941	2.45573	3.72728	PRC1_-barrel domain-containing protein
RC1_0739		-2.18906	1.83056			3.01124	hypothetical protein
RC1_0740		-1.45721	1.69245				heat resistant agglutinin 1
RC1_0747						-1.61257	hypothetical protein
RC1_0748	bioF					-1.63727	bioF; 8-amino-7-oxononanoate synthase
RC1_0762	ald	-1.73455	1.51937	2.63248	1.64507	4.04754	alanine dehydrogenase	Alanine, aspartate and glutamate metabolism
RC1_0767			1.67795	1.50041	2.02658	3.38672	hypothetical protein
RC1_0768						2.34032	Myo-inositol-1-phosphate synthase
RC1_0769						2.34032	phosphoglycerate mutase family protein
RC1_0770						2.34032	hypothetical protein
RC1_0771						1.95912	glucose-1-phosphate thymidylyltransferase
RC1_0772						1.95912	hypothetical protein
RC1_0773						1.95912	hypothetical protein
RC1_0778					1.54982		hypothetical protein
RC1_0780	coxB	-2.40495	2.25789	2.29542	2.34049	3.41597	Cytochrome c oxidase subunit II	Nitrogen metabolism
RC1_0781	coxA	-1.73419				2.54492	cytochrome c oxidase subunit I	Nitrogen metabolism
RC1_0783				1.94097			hypothetical protein
RC1_0786	moeA			-2.13904	-2.72214	-2.33103	molybdopterin biosynthesis protein MoeA	MoeA; MoeA family. Members of this family are involved in biosynthesis of the molybdenum cofactor (MoCF), an essential cofactor of a diverse group of redox enzymes. MoCF biosynthesis is an evolutionarily conserved pathway present in eubacteria, archaea
RC1_0787					-1.56596	-1.89383	DNA polymerase III
RC1_0793	fliN					-1.55147	flagellar motor switch protein FliN
RC1_0796						2.51737	phospholipase D
RC1_0797		-2.48192	2.68818	2.05881	1.95962	6.3128	hypothetical protein
RC1_0805					-1.71252	-1.81736	glutamine amidotransferase, class-II
RC1_0806					-1.56863	-2.01702	TonB dependent receptor
RC1_0810		-1.46296				2.54569	hypothetical protein
RC1_0811		-1.90438				3.25468	hypothetical protein
RC1_0819						-1.67884	ABC transporter permease
RC1_0820						-1.67884	ABC transporter ATP-binding protein
RC1_0825						-2.15145	DNA-binding protein
RC1_0826						-1.64307	hypothetical protein
RC1_0834		-2.6779	3.06074	3.05133	3.7902	7.03415	hypothetical protein
RC1_0835						1.6484	hypothetical protein
RC1_0842			1.67964	1.62084	1.60271	2.61358	hypothetical protein
RC1_0846	ompA	-3.32922					OmpA protein
RC1_0849		-2.03622				2.11526	transcriptional regulator, LuxR family protein	The DNA-binding HTH domain is usually located in the C-terminal region of the protein; the N-terminal region often containing an autoinducer-binding domain or a response regulatory domain.
RC1_0850						2.59449	hypothetical protein
RC1_0851		-2.29494					hypothetical protein
RC1_0852						-2.22376	hypothetical protein
RC1_0853					-1.71598	-3.01515	hypothetical protein
RC1_0854					1.52798	1.71441	hypothetical protein
RC1_0858	lrgA,				-1.50218	-1.69223	lrgA; LrgA family protein
RC1_0857	lrgB				-1.50218	-1.69223	lrgB; LrgB-like family
RC1_0860						1.63966	hypothetical protein
RC1_0861			1.60379			3.52963	oxidoreductase, short chain dehydrogenase	SDR enzymes have critical roles in lipid, amino acid, carbohydrate, cofactor, hormone and xenobiotic metabolism as well as in redox sensor mechanisms
RC1_0862						3.18032	RNA polymerase sigma-70 factor, ECF family protein
RC1_0868	dbpA			2.05509			DEAD/DEAH box helicase
RC1_0873		-4.19825	2.87893	4.13484	4.92258	4.14574	hypothetical protein
RC1_0902						2.41615	hypothetical protein
RC1_0903						1.53189	hypothetical protein
RC1_0916						1.5318	hypothetical protein
RC1_0919					-1.54233		hypothetical protein
RC1_0937						1.60818	epoxide hydrolase
RC1_0938	trmU					-1.55077	tRNA (5-methylaminomethyl-2-thiouridylate)-methyltransferase
RC1_0940			1.82866	2.3721			hypothetical protein
RC1_0945		1.7602					TonB dependent siderophore receptor
RC1_0946		1.7602					PepSY-associated membrane protein
RC1_0948				1.54017	1.79941	2.28712	hydrolase, alpha
RC1_0965		-2.70762	2.52441	2.61856	2.84308	4.63353	hypothetical protein	YciF; YciF bacterial stress response protein, ferritin-like iron-binding domain
RC1_0974						1.57315	adenylate cyclase
RC1_0983						1.84067	hydrolase, alpha
RC1_1005						2.61084	hypothetical protein
RC1_1008	,motB	2.01354				-1.67577	motB; chemotaxis MotB protein; K02557 chemotaxis protein MotB
RC1_1009	motA	2.01354				-1.67577	protein MotA; K02556 chemotaxis protein MotA
RC1_1010		1.32687					hypothetical protein
RC1_1011	tatA	2.81363			-1.55738		tatA; Sec-independent protein translocase TatA
RC1_1016				-1.54778	-1.64077	-2.28255	diaminopimelate decarboxylase	Lysine biosynthesis
RC1_1017					-1.57744	-2.69989	hypothetical protein
RC1_1018						1.71008	acyl-CoA dehydrogenase
RC1_1020						1.82144	hypothetical protein
RC1_1053	uvrA					-2.09342	excinuclease ABC subunit A
RC1_1054						-1.72218	hypothetical protein
RC1_1058	norM	-1.66502		2.11858			multidrug resistance protein NorM, putative	NorM; Na+-driven multidrug efflux pump [Defense mechanisms]
RC1_1064						1.55253	hypothetical protein
RC1_1065	omp					2.24827	17 kDa surface antigen family protein
RC1_1066	msbA					-1.72334	lipid A export ATP-binding protein
RC1_1069						-1.7154	hypothetical protein
RC1_1072	coxD	-1.81138	2.35844	3.12277	3.67437	3.72744	carbon monoxide dehydrogenase D protein
RC1_1073	coxE	-1.81138	2.35844	3.12277	3.67437	3.72744	carbon monoxide dehydrogenase
RC1_1074	coxM	-1.81138	2.35844	3.12277	3.67437	3.72744	carbon monoxide dehydrogenase
RC1_1075	coxL	-1.73844	2.03043	2.67652	3.53591	4.08481	carbon monoxide dehydrogenase
RC1_1076	coxS					1.6943
RC1_1106					-1.54997	-1.54367
RC1_1107					-2.55773		phage-related hypothetical protein
RC1_1108					-2.55773		phage-related hypothetical protein
RC1_1109				-1.61298	-1.89898	-2.42099	hypothetical protein
RC1_1110				-1.61298	-1.89898	-2.42099	hypothetical protein
RC1_1115					-1.92498	-2.02035	hypothetical protein
RC1_1116					-1.92498	-2.02035	hypothetical protein
RC1_1117			-1.93492	-2.03368	-2.69914	-2.88202	phage capsid protein
RC1_1118			-1.5348				hypothetical protein
RC1_1119				-1.72573	-2.28345	-2.14436	phage-related J or K
RC1_1120				-1.72573	-2.28345	-2.14436	hypothetical protein
RC1_1121				-2.10069	-2.02914	-2.76006	hypothetical protein
RC1_1122				-2.10069	-2.02914	-2.76006	hypothetical protein
RC1_1123						-1.63646	phage tail sheath protein
RC1_1124					-1.74902	-1.76851	phage major tail tube protein
RC1_1126				-1.54079	-1.64572		phage-related hypothetical protein
RC1_1130						-1.5669	phage late control gene D protein
RC1_1131						-1.5669	phage baseplate assembly protein V
RC1_1132						-2.23156	phage baseplate protein
RC1_1133						-2.23156	phage baseplate J-like protein (W)
RC1_1134						-2.23156	phage-related hypothetical protein
RC1_1135						-2.23156	phage-related hypothetical protein
RC1_1136				-1.64137	-1.82899	-2.09388	phage tail fiber protein S
RC1_1137				-1.57816	-1.72719	-1.71505	phage-related hypothetical protein
RC1_1164						-1.95587	hypothetical protein
RC1_1165	mltB					-1.5157	membrane-bound lytic murein transglycosylase B
RC1_1173	kaiC	-1.89631				1.75647	circadian clock protein kinase KaiC
RC1_1178		1.7039		-2.12552	-3.0286	-4.29405	transcriptional regulator
RC1_1179						-1.65783	methyl-accepting chemotaxis protein
RC1_1187					-1.64865		NADH dehydrogenase
RC1_1188				-1.59496	-2.067	-1.77142	hypothetical protein
RC1_1193		-1.5079				2.53882	glyoxalase
RC1_1217					2.52166	4.39616	hypothetical protein
RC1_1218					3.0609	5.15724	isoprenylcysteine carboxyl methyltransferase
RC1_1241	ID=id31			2.81015			tRNA-Asp
RC1_1255				1.66131	1.53006		hypothetical protein
RC1_1256	ID=id34			2.73944			tRNA-His
RC1_1256	frnE	2.02091					DSBA-like thioredoxin
RC1_1268	bcsA					1.59773	bcsA; chalcone synthase
RC1_1269						2.34605	Isoprenylcysteine carboxyl methyltransferase (ICMT) family	Isoprenylcysteine carboxyl methyltransferase (Icmt) is the only known prenylcysteine protein-dependant methyltransferase and plays a critical role in the posttranslational modification of prenylated proteins (Bergo et al. 2000)
RC1_1281						1.70145	integral membrane
RC1_1303	recJ	1.75788			-1.65861	-1.91129	ssDNA-specific exonuclease RecJ
RC1_1306						-1.84206	class I and II aminotransferase
RC1_1312					-1.63531	-1.73911	GNAT family acetyltransferase
RC1_1316					1.58695	1.92503	thioesterase family protein
RC1_1336	nusB					-1.69103	transcription antitermination protein NusB;
RC1_1351						2.36994	diacylglycerol kinase catalytic domain-containing protein
RC1_1352						1.54405	3',5'-cyclic-nucleotide phosphodiesterase
RC1_1369						2.02779	hypothetical protein
RC1_1370						-1.88186	acyl-CoA thioester hydrolase, putative
RC1_1376						-1.76857	DEAD/DEAH box helicase
RC1_1377						-2.32715	AsnC family transcriptional regulator
RC1_1386					1.6554	1.98197	peptidyl-prolyl cis-trans isomerase family protein
RC1_1387	flgF	-4.2926					flagellar protein
RC1_1388	flgG	-5.03273					flagellar protein
RC1_1389	flgA	-3.97722					flagellar protein
RC1_1390	flgH	-3.21149					flagellar protein
RC1_1393	flgI	-2.13001					flagellar P ring
RC1_1394	cheL	-2.1301					chemotaxis signalling protein
RC1_1397	fliK	-4.24408					flagellar protein
RC1_1398	flgD	-2.33239					flagellar protein
RC1_1406	narP	-2.06959	1.50937			2.0326	nitrate/nitrite response regulator protein narP	may be phosphoralated by cheA
RC1_1408						-2.15905	hypothetical protein
RC1_1409		-2.26183	1.6259	1.72512		2.29755	hypothetical protein
RC1_1410		-3.10323	1.98799	1.80519	1.61653	2.36534	polysaccharide biosynthesis	pepcterm_export; putative polysaccharide export protein, PEP-CTERM sytem-associated
RC1_1411				1.89672			hypothetical protein
RC1_1412	otsB		1.83675	1.93553		1.6094	otsB; trehalose-phosphatase
RC1_1414		-1.47779				2.60054	ATPase
RC1_1418	hyfE					-1.93825	hydrogenase-4 membrane subunit E
RC1_1419	hyfC					-1.67765	hydrogenase-4 component C
RC1_1420	,hyfB					-1.67765	hydrogenase 4 subunit B
RC1_1425		-1.92138					hypothetical protein
RC1_1428		1.34441		-1.89073	-2.4865	-2.95666	transcriptional regulator, PadR family protein
RC1_1467					-2.06033		hypothetical protein
RC1_1469				-1.55237	-1.62634	-1.85092	omega-amino acid:pyruvate aminotransferase (
RC1_1485				-1.63317	-2.2653	-2.15378	Mu transposase
RC1_1487			-2.87201	-3.20258	-3.15634	-4.54397	phage-related hypothetical protein
RC1_1489			-1.73735	-1.98212	-2.09467	-2.26246	hypothetical protein
RC1_1490			-2.18721	-2.13979	-2.20687	-2.96289	hypothetical protein
RC1_1491				-2.18842	-2.3755	-2.73159	phage-related hypothetical protein
RC1_1499						-2.33653	guanosine polyphosphate phosphohydrolase
RC1_1503						-1.86922	uracil-DNA glycosylase superfamily
RC1_1504						-2.06794	hypothetical protein
RC1_1509						1.73038	hypothetical protein
RC1_1512		2.60741					DNA-binding protein
RC1_1513						1.64225	amino acid permease
RC1_1514				1.79091	1.73648	3.25081	hypothetical protein
RC1_1520		2.40306					hypothetical protein
RC1_1523						2.30134	hypothetical protein
RC1_1524	pyrB					-2.23994	aspartate carbamoyltransferase	Pyrimidine metabolism
RC1_1525	pyrC%27					-2.09307	dihydroorotase-like protein	Pyrimidine metabolism
RC1_1526						-2.10625	hypothetical protein	Glycerophospholipid metabolism
RC1_1531				1.52377			rpmG; 50S ribosomal protein L33
RC1_1539		-4.52132					diguanylate cyclase
RC1_1542		-4.46385	3.38999	3.32619	3.27865		hypothetical protein
RC1_1551	purM					-1.72542	phosphoribosylformylglycinamidine cyclo-ligase,
RC1_1552	,purN					-1.72542	phosphoribosylglycinamide formyltransferase
RC1_1553						1.62023	hypothetical protein
RC1_1564						-1.60589	permease YjgP; K11720 lipopolysaccharide export system permease protein
RC1_1573	rpsF,			1.69209
RC1_1574	rpsR			1.69209
RC1_1576	cfa					1.62638	cyclopropane-fatty-acyl-phospholipid synthase
RC1_1583	radA				-1.74217	-1.86747	DNA repair protein RadA
RC1_1584	cvpA				-1.55104	-1.59545	colicin V production protein
RC1_1588	alkJ	-1.72171		1.67681	1.98309	3.21719	alcohol dehydrogenase (acceptor)	Phosphonate and phosphinate metabolism
RC1_1592		-2.14718				2.77801	response regulator receiver domain-containing protein
RC1_1598					1.62624	2.45503	hypothetical protein
RC1_1599	ymgE	-2.17327	2.18786	2.22316	2.55263	3.7618	transglycosylase	Lytic transglycosylases are an important class of bacterial enzymes that act on peptidoglycan with the same substrate specificity as lysozyme. Unlike the latter enzymes, however, the lytic transglycosylases are not hydrolases but instead cleave the glycosidic linkage between N-actetylmuramoyl and N-acetylglucosaminyl residues with the concomitant formation of a 1,6-anydromuramoyl product. They ar…
RC1_1603		-1.40923					hypothetical protein
RC1_1604				-1.62281	-1.71133		hypothetical protein
RC1_1609	amiB				-1.67588	-2.64915	N-acetylmuramoyl-L-alanine amidase
RC1_1610						-1.51009	hypothetical protein
RC1_1623						-1.71931	hypothetical protein
RC1_1631		-3.41238					hypothetical protein
RC1_1632					1.94389	2.64695	acyl-CoA dehydrogenase
RC1_1634						1.87527	hypothetical protein
RC1_1636		-1.47009		1.52253	1.88125	4.34014	hypothetical protein
RC1_1637			1.61454			2.14627	hypothetical protein
RC1_1638			1.74461	1.84756	1.9934	3.71188	RNA polymerase sigma-70 factor, ECF family protein
RC1_1647	infA					-2.32074	translation initiation factor IF-1
RC1_1648						-1.6113	low molecular weight phosphotyrosine protein phosphatase
RC1_1665		2.02279					HAMP domain protein
RC1_1666		-3.90807	4.13864	4.39147	5.33395	7.07079	hypothetical protein
RC1_1668	glyS					-2.10664	glycyl-tRNA synthetase subunit beta
RC1_1669	glyQ					-2.01655	glycyl-tRNA synthetase subunit alpha
RC1_1680						1.63866	acetyltransferase, GNAT family
RC1_1681						1.63866	hypothetical protein
RC1_1693		-1.93541				-2.16072	phasin family protein
RC1_1711			3.48653	3.95738	3.40698	2.60885	hypothetical protein
RC1_1712		-5.00345	3.54883	4.17827	3.57644	2.58275	hypothetical protein
RC1_1714						2.43346	hypothetical protein
RC1_1717						-1.66972	lysine
RC1_1729		-2.62466	2.78957	3.26444	2.45308	1.71789	hypothetical protein
RC1_1730		-2.1943		1.79355	1.64905		transposase and inactivated derivative
RC1_1736						2.00968	fatty acid desaturase	Biosynthesis of unsaturated fatty acids
RC1_1738						1.51528	hypothetical protein
RC1_1739					2.04163	3.49039	extracellular solute-binding protein	DctP; TRAP-type C4-dicarboxylate transport system, periplasmic component [Carbohydrate transport and metabolism]
RC1_1740					2.0609	2.35599	TRAP transporter DctQ-like membrane protein
RC1_1741					2.0609	2.35599	TRAP C4-dicarboxylate transport system permease DctM
RC1_1743	fadJ				1.64694	2.37677	fatty acid oxidation complex alpha subunit
RC1_1744	fadA			1.52485	2.39325	3.07663	3-ketoacyl-CoA thiolase
RC1_1752	ctrA					2.05402	cell cycle transcriptional regulator CtrA
RC1_1753		2.07987					pyridine nucleotide disulfide oxidoreductase
RC1_1766		1.52148					hypothetical protein,
RC1_1779						-1.70037	response regulator receiver domain-containing protein
RC1_1785		-1.80057					methyl-accepting chemotaxis protein
RC1_1788	serC					-1.56361	phosphoserine aminotransferase
RC1_1803	tolQ					-1.67639	protein TolQ; K03562 biopolymer transport protein TolQ
RC1_1804					-1.50465	-2.3817	small, thioesterase-like enzyme subuni
RC1_1805	ruvB				-1.50465	-2.3817	Holliday junction ATP-dependent DNA helicase
RC1_1806	ruvA				-1.50465	-2.3817	Holliday junction DNA helicase RuvA
RC1_1841						2.61608	hypothetical protein,
RC1_1842						2.61608	RNA polymerase sigma-70 factor, ECF family protein
RC1_1850	purE					-1.79784	phosphoribosylaminoimidazole carboxylase catalytic subunit (
RC1_1857		-1.47377				2.50784	hypothetical protein
RC1_1867						-1.68384	hypothetical protein
RC1_1868						1.52591	hypothetical protein
RC1_1875	dps					3.8287	Dps; DNA-binding ferritin-like protein (oxidative damage protectant) [Inorganic ion transport and metabolism]
RC1_1880	aatA					-1.77223	aspartate aminotransferase A
RC1_1891	ilvE				-1.51064	-3.01079	branched-chain amino acid aminotransferase	The biological function of branched chain aminotransferases is to catalyse the synthesis of the branched chain amino acids leucine, isoleucine, and valine
RC1_1895		-1.97875					hypothetical protein
RC1_1906	prs					-1.77139	ribose-phosphate pyrophosphokinase
RC1_1917					1.62361	3.93731	hypothetical protein
RC1_1924		-2.02167					hypothetical protein
RC1_1925		-1.37779					CRISPR-associated protein
RC1_1926		-1.37779					hypothetical protein
RC1_1927		-1.37779					CRISPR-associated protein
RC1_1935					1.57812		hypothetical protein
RC1_1936	wrbA			2.11824	2.23671		flavoprotein WrbA
RC1_1946			1.58489	1.99093	2.39109	3.41049	acyl-CoA dehydrogenase
RC1_1947				1.90382	2.31573	3.02259	3-hydroxyacyl-CoA dehydrogenase
RC1_1948	fadA			1.75309	2.04786	2.86107	3-ketoacyl-CoA thiolase
RC1_1955			1.83106			1.54746	hypothetical protein
RC1_1956		1.45325					Universal stress protein
RC1_1958						-2.99771	hypothetical protein
RC1_1962	ID=id45			4.12321	2.23134		tRNA-Lys
RC1_1963	ID=id46			4.76705	2.81078	2.86551	tRNA-Lys
RC1_1964	rodA					-1.53093	rod shape-determining protein RodA
RC1_1965	mrdA,					-1.53093	penicillin-binding protein 2
RC1_1966	mreD					-1.63341	rod shape-determining protein MreD
RC1_1969	leuA					2.26099	2-isopropylmalate synthase
RC1_1971						-2.15437	hypothetical protein
RC1_1972						-2.60493	hypothetical protein
RC1_1973	ilvC		-1.96854	-1.80897		-2.64416	ketol-acid reductoisomerase
RC1_1974	ilvH		-2.06077	-1.79062		-2.59445	acetolactate synthase small subunit
RC1_1975	ilvI		-2.00018	-1.8206		-2.55976	acetolactate synthase large subunit
RC1_1985				-1.64602		-2.17796	hypothetical protein
RC1_1988						-1.63741	hypothetical protein
RC1_1989	folA					-2.60434	dihydrofolate reductase
RC1_1990		-6.73466	4.00195	4.20321	3.8364	2.51718	hypothetical protein
RC1_1991			4.45386	4.20532	3.50785		hypothetical protein
RC1_1992		-6.21722	3.81151	3.97471	3.3428	1.53912	transposase
RC1_1993		-8.21744	3.99643	4.17135	3.85099	1.80522	R body protein
RC1_1994		-8.34157	4.34199	4.63062	4.10981	2.02163	R body protein
RC1_1995		-7.64522	3.73257	4.0388	3.5278	1.57105	R body protein
RC1_1996		-8.84511	4.93293	5.09692	4.8336	3.1719	R body protein
RC1_1997		-9.38585	4.76874	4.71945	4.12804	2.5942	R body protein
RC1_1998		-9.35414	4.73495	4.86632	4.335	2.62032	R body protein
RC1_1999		-5.42666	4.5456	5.7162	5.10503	3.61528	R body protein
RC1_2000		-6.52071	5.05812	6.68346	6.16448	4.68662	hypothetical protein
RC1_2001		-6.61303	3.15265	2.98068	2.16582		RNA polymerase sigma-70 factor; ECF family protein
RC1_2002	thyA	-1.46382	1.52554				thymidylate synthase
RC1_2011						3.89181	hypothetical protein
RC1_2019						1.69754	hypothetical protein
RC1_2025				-2.0239	-2.30626		hypothetical protein
RC1_2035		1.46346					methyl-accepting chemotaxis protein
RC1_2045						1.74445	hypothetical protein
RC1_2088						2.46317	hypothetical protein
RC1_2091	crtE				-1.63637		geranyltranstransferase
RC1_2102	c552				1.55565		cytochrome c2 iso-2
RC1_2120		-3.27333	2.58878	2.43232	2.61093	4.53904	hypothetical protein
RC1_2123	rhrA					-1.58893	RNA helicase RhrA
RC1_2137				-2.52167	-2.73047		hypothetical protein
RC1_2142					1.67397	2.24205	acyl-CoA dehydrogenase	Fatty acid metabolism
RC1_2144		2.05025			-2.17362	-1.93047	hypothetical protein
RC1_2146						1.82362	response regulator receiver domain-containing protein
RC1_2153	rpmJ	-1.5342		1.58379			50S ribosomal protein L36
RC1_2156	degP					1.94396	periplasmic serine protease, Do
RC1_2162	ggt	2.02528					gamma glutamyltransferase
RC1_2164		2.05144			-1.50087	-1.90586	pentapeptide repeat-containing protein
RC1_2167						2.21838	hypothetical protein
RC1_2168		-2.13324				2.36843	hypothetical protein
RC1_2169		-1.55582				1.67881	RNA polymerase sigma-32 factor
RC1_2170					-1.98156		hypothetical protein
RC1_2171	ohr					2.56431	organic hydroperoxide resistance protein
RC1_2172	kat					2.64788	catalase
RC1_2174		-2.35626			1.71414		methyl-accepting chemotaxis protein
RC1_2176	fpr					-1.59546	ferredoxin--NADP reductase
RC1_2177	cysG		-2.25917	-1.57102		-3.32368	siroheme synthase
RC1_2178			-1.73506	-1.56976	-1.62368	-3.44285	hypothetical protein
RC1_2179	cysI		-1.73506	-1.56976	-1.62368	-3.44285	sulfite reductase
RC1_2180			-1.73506	-1.56976	-1.62368	-3.44285	hypothetical protein
RC1_2181	cysH		-1.73506	-1.56976	-1.62368	-3.44285	phosphoadenosine phosphosulfate reductase
RC1_2182	cysD		-1.66535		-1.70811	-3.19525	sulfate adenylyltransferase subunit 2
RC1_2183	cysNC		-1.66535		-1.70811	-3.19525	bifunctional protein CysN
RC1_2189					1.56374		PepSY-associated TM helix family protein
RC1_2190					2.01052	1.64476	hypothetical protein
RC1_2191					2.48615		hypothetical protein
RC1_2202						-1.63329	pentapeptide repeat-containing protein
RC1_2203			2.51985	2.27254		1.58287	hypothetical protein
RC1_2209	trmD			2.05894			tRNA (guanine-N1)-methyltransferase
RC1_2210	rplS			1.5182			50S ribosomal protein L19
RC1_2238					2.03261	3.18174	hypothetical protein
RC1_2245		-2.25132					hypothetical protein
RC1_2246				1.86139	1.98723		polysaccharide biosynthesis protein
RC1_2275				-1.91702	-2.73167	-2.2434	TRAP transporter solute receptor, TAXI family protein
RC1_2277						3.80056	hypothetical protein
RC1_2284	engB			1.53396	1.94366	2.63403	ribosome biogenesis GTP-binding protein YsxC
RC1_2285				2.68966	3.58751	3.88448	hypothetical protein
RC1_2297						-1.7986	hypothetical protein
RC1_2302						1.57446	sulfolipid (UDP-sulfoquinovose) biosynthesis protein
RC1_2309		1.44742					aminopeptidase family M28
RC1_2310		1.43123			-1.51863		aminopeptidase family M28
RC1_2312	rpmI			1.60301			50S ribosomal protein L35
RC1_2315	pheS					-1.70686	phenylalanyl-tRNA synthetase subunit alpha
RC1_2318	pheT				-1.6866	-2.23804	phenylalanine tRNA synthetase subunit beta
RC1_2333	leuC					-1.65344	3-isopropylmalate dehydratase large subunit (
RC1_2336	acsA				1.88329	2.05395	acetyl-coenzyme A synthetase	Pyruvate metabolism
RC1_2345		1.79904				-1.98432	nuclease-like protein
RC1_2350	rpe				-1.85617	-2.90068	ribulose-phosphate 3-epimerase	Pentose phosphate pathway
RC1_2351			-1.5406	-1.68379	-2.04459	-2.38953	hypothetical protein
RC1_2352	purH					-1.87138	purH; bifunctional phosphoribosylaminoimidazolecarboxamide formyltransferase/IMP cyclohydrolase
RC1_2354		-3.51915					hypothetical protein
RC1_2359						2.99808	phospholipid-binding domain-containing protein	OsmY; Predicted periplasmic or secreted lipoprotein [General function prediction only]
RC1_2370	cobS			-1.55367			cobalamin 5'-phosphate synthase
RC1_2372				2.39618	2.51522		hypothetical protein
RC1_2377	ID=id53					-1.82407	tRNA-Gly
RC1_2393	hupB					-2.30582	DNA-binding protein HupB
RC1_2394		-2.37215				1.70442	hypothetical protein
RC1_2397						1.53715	FAD-binding monooxygenase
RC1_2399						-1.57554	response regulator receiver domain-containing protein
RC1_2400						-1.57554	sensory box sensor histidine kinase
RC1_2412		-2.1517					hypothetical protein
RC1_2431						2.27962	hypothetical protein
RC1_2443						1.63818	sodium/hydrogen exchanger family protein
RC1_2444	uspA					1.63818	universal stress protein
RC1_2445						1.86799	rieske iron-sulfur protein (
RC1_2450					-2.54448		hypothetical protein
RC1_2454						-2.98973	hypothetical protein
RC1_2466						2.74617	integral membrane protein
RC1_2467					-2.03958	-2.87137	hypothetical protein
RC1_2468				2.15788		4.76454	cyclase
RC1_2480		3.16357	-1.73715	-1.84523	-2.70805	-2.33633	hypothetical protein
RC1_2481	barA	-3.43028					histidine kinase BarA
RC1_2497	ID=id57			1.81172			tRNA-Gly
RC1_2503	marC					-1.56401	MarC integral membrane family protein
RC1_2508	,maiA					2.63685	maleylacetoacetate isomerase	Tyrosine metabolism, organism-specific biosystem (from KEGG)
RC1_2509						2.63685	fumarylacetoacetate hydrolase family protein
RC1_2510	hmgA					3.6476	homogentisate 1,2-dioxygenase	Tyrosine metabolism
RC1_2512					-2.16793		hypothetical protein
RC1_2514			-1.81064		1.53761	2.52157	hypothetical protein
RC1_2515	pspA					2.10667	phage shock protein A
RC1_2516	pspB					1.85572	phage shock protein B
RC1_2520						1.82856	glyoxalase family protein
RC1_2526					-1.63958		hypothetical protein
RC1_2529						2.63516	glycosyl transferase family protein	Glycosyltransferases (abbre. GTFs, Gtfs) are enzymes (EC 2.4) that are responsible for the biosynthesis of disaccharides, oligosaccharides and polysaccharides. They catalyse the transfer of monosaccharide moieties from activated nucleotide sugar (also known as the "glycosyl donor") to a glycosyl acceptor molecule, usually an alcohol.
RC1_2530		-1.58154				2.71666	hypothetical protein
RC1_2533	exoP	-2.20703	1.7832	2.02002	2.41818	3.29231	succinoglycan biosynthesis transport protein ExoP
RC1_2534					-1.88684		hypothetical protein
RC1_2535	gumK	-1.39421					glukuronosyltransferase
RC1_2536		-1.39421				1.89559	glycoside hydrolase family protein,
RC1_2537		-1.39421				1.89559	glycoside hydrolase family protein,
RC1_2538	gumK					1.89559	glucuronosyltransferase
RC1_2543	rfbP	-3.29962	3.41465	3.52143	3.34703	2.74518	undecaprenyl-phosphate galactose phosphotransferase
RC1_2545			2.31778	2.97021	2.13076	1.79949	lipoprotein
RC1_2558	fur					1.6585	ferric uptake regulation protein
RC1_2560					-1.70261	-1.83237	hypothetical protein
RC1_2564					-1.53853		RND family efflux transporter MFP subunit
RC1_2565					-1.53853		AcrB protein
RC1_2569					-1.51144		hypothetical protein
RC1_2570						2.07263	hypothetical protein
RC1_2571		-2.2058	1.85856	2.0935	2.42679	3.24386	glycosyl transferase family protein
RC1_2573		-1.61939			1.56486	2.0451	hypothetical protein
RC1_2574		-1.91303	1.55966	1.50958		2.14518	hypothetical protein
RC1_2585	ompA					2.33222	outer membrane protein OmpA	OmpA; Outer membrane protein and related peptidoglycan-associated (lipo)proteins [Cell envelope biogenesis, outer membrane]
RC1_2591					-2.06228	-2.68104	hypothetical protein
RC1_2592	glnD					-1.80274	PII uridylyl-transferase
RC1_2593			-1.6071	-2.03576	-2.47462	-2.79448	hypothetical protein
RC1_2594	groS		2.20523	2.98772	3.76879	3.73898	chaperonin GroS
RC1_2595	groL		2.27058	3.10141	4.07776	4.05538	chaperonin GroL	RNA degradation
RC1_2601		1.62612					hypothetical protein
RC1_2622		-3.75902		1.97993	2.68143	2.30827	hypothetical protein
RC1_2628	ID=id62			1.61821			tRNA-Ala
RC1_2643						-1.55983	hypothetical protein
RC1_2649						1.84199	zinc-type alcohol dehydrogenase
RC1_2686	aceA		-2.76092	-2.31056	-1.62715	-3.83859	isocitrate lyase	The net result of the glyoxylate cycle is therefore the production of glucose from fatty acids. By diverting isocitrate from the TCA cycle, the actions of ICL and malate synthase in the glyoxylate cycle result in the net assimilation of carbon from 2-carbon compounds.[10] Thus, while the TCA cycle yields no net carbon assimilation, the glyoxylate cycle generates intermediates that can be used to …
RC1_2687			-2.56946	-2.41796	-2.25377	-4.20238	hypothetical protein
RC1_2689						3.0006	manganese containing catalase
RC1_2690				1.73588	1.62658	2.36531	orotate phosphoribosyltransferase	Orotate phosphoribosyltransferase is an enzyme involved in pyrimidine biosynthesis. It catalyzes the formation of orotidine 5'-monophosphate (OMP) from orotate and phosphoribosyl pyrophosphate
RC1_2691						1.66127	hypothetical protein
RC1_2692	paaG					1.67259	enoyl-CoA hydratase
RC1_2696						2.24481	AMP-dependent synthetase and ligase	Fatty acid metabolism
RC1_2697		-5.10554					methyl-accepting chemotaxis protein
RC1_2700						-2.56273	penicillin-binding protein
RC1_2701	morB					-1.81002	morphinone reductase
RC1_2704						2.07311	cytochrome oxidase assembly protein
RC1_2705	lamB	-1.54149	1.52549	1.60311	2.05649	3.01302	maltoporin	Maltoporin-like; The Maltoporin-like channels (LamB porin) form a trimeric structure which facilitate the diffusion of maltodextrins and other sugars across the outer membrane of Gram-negative bacteria.
RC1_2706						2.67913	sodium/solute symporter
RC1_2714	ahcY	-1.67193					s-adenosyl-L-homocysteine hydrolase
RC1_2719						1.59695	hypothetical protein
RC1_2722	pleC					-1.94885	non-motile and phage-resistance protein
RC1_2724		-5.18816	3.78194	3.82885	3.25614	1.51639	hypothetical protein
RC1_2725		-5.01777	3.72365	4.02212	3.59577	1.63353	hypothetical protein
RC1_2728	cvaB	-3.53106		1.84549	2.45137	2.51962	colicin V secretion	ABC transporters, RaxAB-RaxC type I secretion system
RC1_2729		-4.67853	1.97383	2.8383	3.51454	3.99922	hypothetical protein
RC1_2730		-4.97489	1.96327	2.98083	3.74943	4.01963	hypothetical protein
RC1_2733		-3.95379	1.86614	1.93452	1.90412	2.75625	transposase, is4 family
RC1_2734		-5.70925				2.28339	HlyD family secretion protein	RaxAB-RaxC type I secretion system
RC1_2735				2.8668			tRNA-Asp	Aminoacyl-tRNA biosynthesis
RC1_2736				4.14086			tRNA-Arg	Aminoacyl-tRNA biosynthesis
RC1_2742						1.68105	oxidoreductase, zinc-binding dehydrogenase family
RC1_2752					1.70227	1.821	hypothetical protein
RC1_2763		2.49234		-1.93694	-3.31016	-3.66248	alpha/beta hydrolase superfamily protein
RC1_2764						-1.86064	acetyltransferase; K09181 hypothetical protein
RC1_2771	acyII	1.79987					penicillin acylase II
RC1_2776						-1.97061	cyclase, putative
RC1_2777						-1.82015	hypothetical protein
RC1_2778						-1.91331	hypothetical protein
RC1_2780						2.07354	Tryptophan 2,3-dioxygenase	Tryptophan metabolism
RC1_2781	cah					-1.79844	carbonic anhydrase
RC1_2793					-1.98111	-2.49395	hypothetical protein
RC1_2805						1.56181	carboxymethylenebutenolidase
RC1_2828						-2.04759	ferredoxin, 2Fe-2S
RC1_2838				-1.54726	-1.72825		hypothetical protein
RC1_2843						2.80265	major facilitator superfamily transport protein
RC1_2846		-1.81942					hypothetical protein
RC1_2852	alkB	2.66854					alkylated DNA repair protein
RC1_2861					1.79028	1.70045	hypothetical protein
RC1_2887					-2.00051		glycerophosphoryl diester phosphodiesterase	Lipid metabolism
RC1_2892					-1.81297	-2.62086	hypothetical protein
RC1_2893	divJ				-1.87555	-1.94156	histidine protein kinase DivJ
RC1_2937		-2.79218					hypothetical protein
RC1_2949		-2.49189					hypothetical protein
RC1_2950		-3.90939					transposase is4 family
RC1_2953				1.78413	2.34443	2.00493	hypothetical protein
RC1_2954	sugE					2.18056	multidrug resistance protein SugE
RC1_2973		2.9614					DNA binding protein
RC1_2981	chrR	1.36715					transcription activator
RC1_2985		1.5141					hypothetical protein
RC1_2986						-1.62719	SAM-dependent methyltransferase;
RC1_2987						2.1486	acetyltransferase, GNAT family
RC1_2988						2.1486	hypothetical protein
RC1_2990	nadB			-2.30803			L-aspartate oxidase	Amino acid metabolism
RC1_2991	nadC			-2.11933	-2.65849	-1.66059	nicotinate-nucleotide pyrophosphorylase	Metabolism of cofactors and vitamins
RC1_2997						1.50881	pterin-4-alpha-carbinolamine dehydratase
RC1_3004	tonB				2.1022	2.43149	TonB-dependent siderophore receptor, putative
RC1_3006	pleC	1.39601					phage resistance protein
RC1_3008						-1.91887	hypothetical protein
RC1_3009	ldc					-1.69561	lysine (EC:4.1.1.17 4.1.1.18); K01581 ornithine decarboxylase
RC1_3010						-2.07467	hypothetical protein
RC1_3024		1.80489				-1.75089	methyl-accepting chemotaxis protein
RC1_3026	mdh			-1.68413	-2.81639	-4.46316	malate dehydrogenase
RC1_3030					1.88232	2.51839	acetyl-CoA synthetase
RC1_3032						1.60656	short chain dehydrogenase;
RC1_3034		1.48073				-1.6584	hypothetical protein
RC1_3035		2.19431		-1.52625	-1.97044	-1.73299	ABC-type branched-chain amino acid binding protein
RC1_3061		-1.92664					hisitdine kinase
RC1_3062						1.81319	hypothetical protein
RC1_3072		-1.36705		1.63722			transcriptional regulator, MarR family protein
RC1_3073				2.83905	2.02458	1.54614	hypothetical protein
RC1_3079				-1.9328	-2.44622	-2.63738	integral membrane protein	EamA; EamA-like transporter family
RC1_3096				1.5586	2.10416	2.66339	hypothetical protein
RC1_3098			1.6212	2.07927	2.72327	4.13387	acyl-CoA dehydrogenase	oxidation of the fatty acid by FAD.
RC1_3100	thiG					1.53898
RC1_3102	thiO			-1.74791	-1.87578
RC1_3101	thiS			-1.74791	-1.87578
RC1_3127						2.40559	hypothetical protein
RC1_3140	rpmB			1.76795	1.621
RC1_3141				1.87414
RC1_3143						2.35928	Alkaline Protease, putative
RC1_3145						3.01882	hypothetical protein
RC1_3160	znuC					-1.78719
RC1_3173	ccrM					-1.5043
RC1_3176	hemN	1.47599					O2 dependent coproporphyrinogen III oxidase
RC1_3187			1.7714	1.93983			transcriptional regulator, PadR family protein
RC1_3190		2.47525					hypothetical protein
RC1_3192		-2.79248	1.57679	1.64719
RC1_3193	gltB		-2.21664	-1.91119	-1.69875	-1.72003	glutamate synthase, large subunit	Alanine, aspartate and glutamate metabolism
RC1_3194			-2.21454	-1.97338	-1.91382	-1.96216	glutathione S-transferase	Alanine, aspartate and glutamate metabolism
RC1_3195	gltD		-2.4584	-2.19614		-1.96494	putative oxidoreductase	Alanine, aspartate and glutamate metabolism
RC1_3198	ID=id75			2.41793			tRNA-Leu
RC1_3199		-1.3521	1.83042	2.38982	1.50659		ribonuclease D
RC1_3206			1.56214	1.9753		1.67005	hypothetical protein
RC1_3208		1.60476					ABC transporter substrate binding protein
RC1_3212		-1.33566					hypothetical protein
RC1_3213		-1.33566					hypothetical protein
RC1_3219		-3.26421		2.11066	2.8961	3.14775	hypothetical protein
RC1_3220		-3.2607	2.06214	3.12546	3.75462	3.84153	sodium/solute symporter
RC1_3221		-1.95064		2.16162	2.31412	2.52955	nucleotidyltransferase
RC1_3229	sodA					1.88964
RC1_3239	calB					2.46705	coniferyl aldehyde dehydrogenase	This enzyme belongs to the family of oxidoreductases, specifically those acting on the aldehyde or oxo group of donor with NAD+ or NADP+ as acceptor
RC1_3241						1.52036
RC1_3257					1.71201	2.48735	alpha-methylacyl-CoA racemase
RC1_3258					1.55387	2.08826	oxidoreductase, 2-nitropropane dioxygenase family	Nitrogen metabolism
RC1_3260	tme					-1.50779	tme; malic enzyme
RC1_3261	phoR					-1.78297	alkaline phosphatase synthesis sensor protein Pho
RC1_3272					-2.04234	-3.23375	hypothetical protein
	alkK				2.20327	2.58885	medium-chain-fatty-acid--CoA ligase
RC1_3288		-3.09394					hypothetical protein
RC1_3296	hisH			-1.52259	-1.50455	-2.0127	imidazole glycerol phosphate synthase subunit HisH	Histidine metabolism
RC1_3307		-1.73076	1.63309	1.91359	2.07764	2.71629	integrins alpha chain	Integrins are transmembrane receptors that mediate the attachment between a cell and its surroundings, such as other cells or the extracellular matrix (ECM). In signal transduction, integrins pass information about the chemical composition and mechanical status of the ECM into the cell. Therefore, in addition to transmitting mechanical forces across otherwise vulnerable membranes, they are involv…
RC1_3310				2.12846	2.09093	6.16592	pseudo
RC1_3312		-1.97769					hypothetical protein
RC1_3330		-4.2457	2.93641	2.8082	2.55383		hypothetical protein
RC1_3332					-1.59451	-2.06399	TonB-dependent receptor
RC1_3335		-3.13015					CRISPR-associated protein
RC1_3336		-3.13015					CRISPR-associated protein
RC1_3337		-3.13015					CRISPR-associated protein
RC1_3338		-3.13015					CRISPR-associated protein
RC1_3339		-3.13015					CRISPR-associated protein
RC1_3342					-1.64188		complex hybrid signal transduction protein
RC1_3343	hppD					3.53955	4-hydroxyphenylpyruvate dioxygenase	Phenylalanine metabolism,
RC1_3344	lrp			1.73096	1.8387	2.09249	leucine-responsive regulatory protein
RC1_3346	phhA		1.84744	2.9026	2.66875	4.15899	phenylalanine-4-hydroxylase	Phenylalanine metabolism,
RC1_3348						-1.63476	hypothetical protein
RC1_3350						-1.86152	binding-protein-dependent transport system inner membrane protein
RC1_3351						-1.86152	ABC transporter ATP-binding protein
RC1_3352						-1.86152	NLPA lipoprotein
RC1_3354						1.69555	oxidoreductase, aldolase
RC1_3356						-1.51656	hypothetical protein
RC1_3357						-1.51656	hypothetical protein
RC1_3358						-1.65903	diguanylate cyclase/phosphodiesterase
RC1_3373	ecnAB	-2.03569	2.22578	2.12715	2.36642	2.7866	entericidin EcnAB family protein	The entericidin locus encodes tandem paralogous genes (ecnAB) and directs the synthesis of two small cell-envelope lipoproteins (entericidin A and entericidin B) which can maintain plasmids in bacterial population by means of post-segregational killing.[1]
RC1_3374		3.09598			-1.90522		hypothetical protein
RC1_3384						-2.29339	integral membrane protein
RC1_3387	purB					-1.54713	adenylosuccinate lyase
RC1_3393					-1.55897	-2.3623	molybdopterin binding domain-containing protein
RC1_3427					1.99522	3.03331	hypothetical protein
RC1_3432						-2.83094	diguanylate cyclase
RC1_3433						1.61767	oxidoreductase, zinc-binding dehydrogenase family
RC1_3440			1.99559	3.14877	3.97165	4.56049	outer membrane autotransporter barrel domain-containing protein
RC1_3441				2.42396	2.69265	3.28616	efflux transport protein
RC1_3443				2.15324	2.6899	2.87649	hypothetical protein
RC1_3444				2.11917	2.6338	2.72026	hypothetical protein
RC1_3445		-1.59015	1.71122	2.69863	3.55241	3.64697	hypothetical protein
RC1_3446		-1.64399	1.61552	2.69401	3.71862	3.96724	hypothetical protein
RC1_3455						1.91536	hypothetical protein
RC1_3459						1.50109	two-component response regulator
RC1_3460	amiB				-1.59652	-2.12496	N-acetylmuramoyl-L-alanine amidase
RC1_3461	hly		-1.55182	-1.82864	-1.75063	-2.09298	21 kDa hemolysin protein
RC1_3468						2.02289	hypothetical protein
RC1_3469						1.76654
RC1_3473					-1.64644
RC1_3478		-1.74953					hypothetical protein
RC1_3481		-1.3457					hypothetical protein
RC1_3482		-3.68884					CRISPR-associated protein
RC1_3483		-3.95202					CRISPR-associated protein
RC1_3484		-3.95202					CRISPR-associated protein
RC1_3485		-3.66643					hypothetical protein
RC1_3486		-3.66643					CRISPR-associated protein
RC1_3487		-3.07955				-1.54415	CRISPR-associated protein
RC1_3488	cas1					-1.99015	cas1; CRISPR-associated protein Cas1
RC1_3499						-1.81352	haloacid dehalogenase-like hydrolase
RC1_3506						1.99416	L-lactate dehydrogenase
RC1_3521						1.74266	long-chain acyl-CoA synthetase
RC1_3522	fadB1					2.44241	enoyl-CoA hydratase
RC1_3524				1.90826	2.39427		TonB-dependent receptor
RC1_3525	bioH	3.40781					carboxylesterase bioH
RC1_3526			-2.38923	-1.59065	-1.62257	-2.88351	transcriptional regulator, TetR family protein
RC1_3527			-1.56231				acyl-CoA synthetase
RC1_3528			-1.56231				MaoC-like dehydratase
RC1_3530			1.60026	1.84543	1.78028		peroxisomal trans-2-enoyl-CoA reductase
RC1_3531				1.90825	1.55398		acetyl-CoA carboxylase biotin carboxylase subunit
RC1_3532				1.90825	1.55398		enoyl-CoA hydratase
RC1_3533		-1.46508	2.46338	2.84658	2.92798	2.9665	acetyl-CoA carboxylase carboxyltransferase,
RC1_3534		-1.46508	2.46338	2.84658	2.92798	2.9665	acyl-CoA dehydrogenase
RC1_3536					-1.75044	-1.73385	transcriptional regulator, TetR family protein
RC1_3539	ID=id82			1.72829			tRNA-Ile
RC1_3540	ID=id83			1.81157			tRNA-Ala
RC1_3548	katA					1.93518	catalase
RC1_3551						-1.70266	hypothetical protein
RC1_3555					1.5598	1.52668	enoyl-CoA hydratase
RC1_3556				1.7456	2.53361	3.69978	hypothetical protein
RC1_3560		-3.91976					hypothetical protein
RC1_3561		-7.09884					hypothetical protein
RC1_3569		-1.75838					hypothetical protein
RC1_3571		-1.5391					hypothetical protein
RC1_3577						-2.27626	pseudogene
RC1_3580						-1.86711	MaoC-like dehydratase
RC1_3597						-1.74814	RNA pseudouridine synthase
RC1_3598						-1.74814	methyltransferase
RC1_3615				-2.51486	-2.81609	-2.23974	hypothetical protein
RC1_3616	omp			-2.51486	-2.81609	-2.23974	17 kDa surface antigen family protein
RC1_3624						2.56056	glyoxalase family protein
RC1_3626		1.99367					TetR family transcriptional regulator
RC1_3642	thrC					-1.55893	threonine synthase
RC1_3643						-1.77714	Peptidase, M16 family
RC1_3649						1.93018	hypothetical protein
RC1_3650	pspA			2.00025	2.98288	3.80198	phage shock protein A
RC1_3673	lcfA			1.56082		1.51119	lcfA; long-chain-fatty-acid--CoA ligase
RC1_3685	mopB	-1.40746					Mo-pterin binding protein
RC1_3691	nifA			-1.5364			nifA; Mo/Fe nitrogenase specific transcriptional regulator
RC1_3696	fixB			1.53294		1.60254	fixB; Electron transfer flavoprotein subunit alpha, FixB
RC1_3701				4.2124	3.37806	2.88533	hypothetical protein
RC1_3702	ID=id88					2.78597	tRNA-Met
RC1_3706	ID=id92			3.77555			tRNA-Ile
RC1_3708			-1.51991	-1.84178	-2.08422	-3.46977	transcriptional regulator, LuxR family protein
RC1_3723		-4.34201	3.90924	3.90185	3.61965	2.60337	TonB-dependent receptor
RC1_3729		-2.30044				1.51083	transcriptional regulator, Cro
RC1_3730	malF	-1.96014	1.56826	1.51947		2.32956	maltose transport system permease malF	ABC transporters
RC1_3731	malG	-1.98964	1.69496			2.25887	maltose transport system permease malG	ABC transporters
RC1_3732	malK	-2.26949	2.12187	1.96478	1.94374	3.37204	maltose	?
RC1_3733						1.74589	Major Facilitator Superfamily (MSF) transporter putative
RC1_3734		-1.93452	1.84075	2.12918	2.60778	4.20237	sugar ABC transporter periplasmic sugar-binding protein	ABC transporters
RC1_3736	btuB	3.47517	-3.57738	-4.15784	-4.93799	-5.10344	vitamin B12 transporter btuB
RC1_3744						2.45012	hypothetical protein
RC1_3758	flgE	-3.87832			1.55786		flagellar hook protein FlgE
RC1_3761	flgK	-2.18246
RC1_3762	flgL	-2.35857
RC1_3782		-1.50031					hypothetical protein
RC1_3784		-6.24446					hypothetical protein
RC1_3785		-8.90946					hypothetical protein
RC1_3786	gcyB	-6.4452					putative guanylylcyclase subunit b
RC1_3787	gcyC	-6.08831					putative guanylylcyclase subunit c
RC1_3791						-2.23722	hypothetical protein
RC1_3792			-1.69398	-2.31496	-2.55199	-3.05674	hypothetical protein
RC1_3793			-1.69398	-2.31496	-2.55199	-3.05674	hypothetical protein
RC1_3794				-1.54887	-2.22372	-3.68315	hypothetical protein
RC1_3795					-2.09854	-3.49135	hypothetical protein
RC1_3796					-2.09854	-3.49135	hypothetical protein
RC1_3797						-3.07164	sugar isomerase
RC1_3798					-1.79376	-2.24075	transmembrane transport protein
RC1_3811						2.35648	sigma factor regulatory protein, FecR
RC1_3812						2.35648	RNA polymerase sigma-70 factor; ECF family protein
RC1_3813				-1.83165	-2.10953	-3.07881	metallo-beta-lactamase
RC1_3814				-1.67932	-2.04643	-2.1636	hypothetical protein
RC1_3818		2.0607					hypothetical protein
RC1_3819		2.85186					hypothetical protein
RC1_3820		2.68808			-2.02852	-1.82385	hypothetical protein,
RC1_3821		2.68808			-2.02852	-1.82385	Outer membrane efflux protein
RC1_3822		2.87758			-1.95698	-1.78242	putative Ig domain-containing protein
RC1_3827	cynT					-2.01504	carbonic anhydrase	Nitrogen metabolism
RC1_3832		2.05864					methyl accepting chemotaxis protein
RC1_3836				-1.74536	-1.85439	-2.36282	hypothetical protein
RC1_3837				-1.74536	-1.85439	-2.36282	hypothetical protein
RC1_3839				-1.97086	-1.57761	-2.55974	TonB dependent receptor
RC1_3841					3.10476	3.49314	cation diffusion facilitator family transporter putative
RC1_3842	hemN				2.38196	2.82824	coproporphyrinogen III oxidase	Porphyrin and chlorophyll metabolism
RC1_3843					2.38196	2.82824	hypothetical protein
RC1_3846				-1.64954	-2.1362	-2.57869	RNA polymerase sigma-70 factor, ECF family protein
RC1_3852			1.73517	2.49395	2.73321	2.32341	rhodanese-related sulfurtransferase
RC1_3856			1.60871	1.63901	3.78934	4.64021	TonB-dependent hemoglobin
RC1_3857					3.12964	4.4512	hypothetical protein
RC1_3858	hmuS		2.06809	2.27101	4.44957	5.26813	hemin transport protein
RC1_3859	hmuT		2.06809	2.27101	4.44957	5.26813	hemin-binding periplasmic protein HmuT
RC1_3860	hmuV		1.73013	1.66374	3.37022	4.12397	hemin transport system permease HmuU	Iron complex transport system
RC1_3861	hmuU		1.73013	1.66374	3.37022	4.12397	hemin transport system ATP-binding protein HmuV	Iron complex transport system
RC1_3863	aer	1.81713					aerotaxis sensor
RC1_3864	sbp			-1.54818	-1.53997	-1.56195	sbp; sulfate-binding protein;
RC1_3881						-2.25891	diguanylate cyclase
RC1_3882					-1.874	-2.78253	hypothetical protein
RC1_3887	gcd	-2.054	2.02393	1.81066	1.70092	2.20792	quinoprotein glucose dehydrogenase
RC1_3890	aer	2.70833					aerotaxis sensor
RC1_3892	fcuA	1.62684					ferrichrome receptor
RC1_3894		1.71009					PepSY-associated TM helix family
RC1_3895		-3.15465		1.81181	2.31076	2.34514	hypothetical protein
RC1_3904		2.59141		-2.04216	-3.73585	-2.86196	hypothetical protein
RC1_3905					-1.61364	-1.60427	pseudogene
RC1_3906		1.48551		-1.74293	-1.90368	-2.0431	hypothetical protein
RC1_3931	pdxY			-1.62154	-1.88755	-2.87874	Pyridoxamine kinase	Metabolism of cofactors and vitamins
RC1_3932						-1.83784	hypothetical protein
RC1_3933	asd					-1.62098	asd; aspartate-semialdehyde dehydrogenase
RC1_3936		1.47727			-1.55645	-1.98274	pentapeptide repeat-containing protein
RC1_3948		-1.69195		1.55581	2.19393	2.86617	acetyl-CoA acetyltransferase
RC1_3949	phbB	-2.69034		1.82053	2.2861	2.93446	acetoacetyl-CoA reductase
RC1_3950						1.58208	hydrolase
RC1_3951						-1.84904	hypothetical protein
RC1_3955				1.81776		2.17999	Uracil DNA glycosylase superfamily protein
RC1_3956						2.24434	oxidoreductase, short chain dehydrogenase
RC1_3957					1.64247		exported protein
RC1_3961	leuD					-2.08157	3-isopropylmalate dehydratase small subunit	Valine, leucine and isoleucine biosynthesis
RC1_3962	leuB		-1.6226	-1.53296		-2.10721	3-isopropylmalate dehydrogenase	Valine, leucine and isoleucine biosynthesis
RC1_3963				-1.66955		-2.45821	acetyltransferase, GNAT family
RC1_3964		-1.37481				2.85979	hypothetical protein
RC1_3970	thiC			1.9237	2.15748	3.97796	thiamine biosynthesis protein ThiC
RC1_3980					3.41891	4.80555	TonB dependent receptor
RC1_3981						-2.00089	cytochrome c2 iso-1
RC1_3982		-1.89931	2.18675	2.60042	2.93262	3.74193	hypothetical protein
RC1_3983						1.64486	FAD dependent oxidoreductase
RC1_3984		-2.08819	1.90315	2.1642	2.79716	2.67276	NDP-hexose 3-C-methyltransferase
RC1_3986		-2.94841	2.24897	2.63785	2.91906	3.4289	hypothetical protein
RC1_3987			2.24696	2.80966	3.03323	3.26112	dTDP-4-dehydrorhamnose 3,5-epimerase
RC1_3988	rfbF		2.86947	3.01265	3.83863	4.50971	glucose-1-phosphate cytidylyltransferase
RC1_3989		-2.46707	1.73717	1.84264	1.75591	2.75547	polysaccharide biosynthesis protein
RC1_3990						4.33609	hypothetical protein
RC1_3991		-3.44631	3.83271	4.00628	4.3937	5.63335	UDP-glucose 4-epimerase
RC1_3992		-3.97139	2.5674	2.42929	2.81332	3.59529	NAD dependent epimerase
RC1_3994		-2.35468	1.61614				glycosyl transferase family protein
RC1_3995		-2.70696	2.18416	2.36006	2.46982	3.01035	hypothetical protein
RC1_3996	rfbF	-3.15266	2.22175	2.6597	2.94799	3.98406	glucose-1-phosphate cytidylyltransferase	Starch and sucrose metabolism
RC1_3997		-3.15266	2.22175	2.6597	2.94799	3.98406	methyltransferase	Starch and sucrose metabolism
RC1_3998		-3.73468			1.72573	2.66301	FkbM family methyltransferase
RC1_3999		-2.48227	2.0548	2.92891	3.51218	4.78941	signal transduction histidine kinase
RC1_4000		-1.88791	1.78563	2.12558	2.5535	5.14899	polysaccharide biosynthesis protein
RC1_4002	wcaJ	-2.9087		1.5131	2.13613		colanic acid biosynthesis glycosyl transferase WcaI
RC1_4035	cydB			-1.58593	-1.5297		cydB; cytochrome D ubiquinol oxidase subunit II
RC1_4036				-1.58413		-1.65847	cytochrome D ubiquinol oxidase, subunit I
RC1_4049	nodT				-1.61642	-2.7492	RND efflux system, outer membrane lipoprotein, NodT
RC1_4050	emrA				-1.83939	-2.67967	multidrug resistance protein A
RC1_4051	emrB			-1.63398	-1.98179	-2.9909	multidrug resistance protein B
RC1_4052			-1.64046	-1.83911	-2.14978	-1.96404	hypothetical protein
RC1_4053			-1.86649	-2.15196	-1.79945	-1.75694	esterase
RC1_4075		-3.7902					ABC transporter substrate binding protein
RC1_4087	rlpA				1.50604	1.80288	rlpA; rare lipoprotein A; K03642 rare lipoprotein A
RC1_4088					1.50342	1.95047	dipeptidyl anminopeptidase
RC1_4093		-1.55478					methyl-accepting chemotaxis protein
RC1_4096						3.56746	hypothetical protein
RC1_4105		-3.56267					hypothetical protein
RC1_4106		-3.4052				-2.07364	hypothetical protein
RC1_4114						-1.99806	hypothetical protein
RC1_4125			2.39875	1.84764			secretin and TonB N terminus short domain-containing protein
RC1_4126		-2.89232	2.61243	2.14608	1.77271		pseudogene
Collumn C show changes in expression by the CgrA deletion strain relative to that of wild type cells as assayed by RNA seq at 24 hours. Collumn's D, E,F and G are temporal changes in expression exhibited by wild tye cells undergoing cyst development at 24, 48, 72 and 96 hours, respectivley. Data in D,E,F and G are from a previous study by Dong and Bauer. BMC Genomics. 16:68 DOI: 10.1186/s12864-01…

## Sheet: Power View1
																									Power View can only print one sheet at a time.
																									Please switch to the desired sheet and try again.

## Sheet: Power View2
																									Power View can only print one sheet at a time.
																									Please switch to the desired sheet and try again.
